# Supplementary material for: Surprisingly rich repertoire of Wnt genes in the demosponge Halisarca dujardini
Source: BMC Evol Biol. 2016 Jun 10;16:123. doi: 10.1186/s12862-016-0700-6 (PMC4902976; doi:10.1186/s12862-016-0700-6)
Supplement: Additional file 1: — wnt.alignment.nex.txt: trimmed alignment of Wnt protein sequences used to generate Bayesian inference trees shown in Additional file 1 and Fig. 1. Species: Amq, Amphimedon queenslandica, Ate, Achaearanea (Parasteatoda) tepidariorum, Bf, Branchiostoma floridae, Cte, Capitella teleta, Hdu, Halisarca dujardini, Hs, Homo sapiens, Lgi, Lottia gigantea, Ml, Mnemiopsis leidyi, Nv, Nematostella vectensis, Oca, Oscarella carmela, Olo, Oscarella lobularis, Sci, Sycon ciliatum, Sko, Saccoglossus kowalewski, Spu, Strongylocentrotus purpuratus, Tc, Tribolium castaneum. (TXT 39 kb) [file 12862_2016_700_MOESM1_ESM.txt]

#NEXUS
begin data;
   dimensions ntax=112 nchar=307;
   format missing=? gap=- matchchar=. datatype=protein interleave=yes;
   matrix
Nv_WntA      TQFCSLMPWMKPHQKQKCLLEPLVMPSVQRGVGMALEECPNHFSDHKWNCSGVNTAQVFQEILKTNTKESAFVFALTSAG
Nv_Wnt11     KKDCNRIHGFSGKQYKICRRNLPAMLYVTAAVEMTREECQHQFQNKRWNCSTIVKAPQFLPDLKRGTPEAAFVYALSAAA
Tc_Wnt11     -----------M----------EAMPHVQKAAVLAADTCQTVFKDRRWNCSSITTAPYLTPDLTRATREQAYVYAISSAA
Hs_Wnt11     TQHCKQLEGLVSAQVQLCRSNLELMHTVVHAAREVMKACRRAFADMRWNCSSIELAPNYLLDLERGTRESAFVYALSAAA
Bf_Wnt11     TSSCRKVSGFVPEQTQLCRRTLEVMPAVEYAAESARKTCQEQFGNRRWNCSSIKKAPHFMNDLEKGTKEAAYVHALSSAA
Tc_Wnt10     NTVCRTTPGFSRLQLELCYRYPEEMLAALQGIRQAVKECHYQFFNYRWNCSSLTKNPYTSGIFRKGFRETAFAYAISSAG
Nv_Wnt10     NTVCKNTPSLSKEQLKMCRRLPDVVASALQGMQYAIHECLAQFRYRRWNCSSLNRNPLANPLLSRGFRETAFVHAILSAG
Spu_Wnt10    QTLCRTFPGMNRKQMQLCRRMPDVTAAAIQGIDMAVHECQHQMKNRRWNCSSLHGNPFAHALMSRGLKETAFAHSLASAG
Hs_Wnt10A    NTVCLTLPGLSRRQMEVCVRHPDVAASAIQGIQIAIHECQHQFRDQRWNCSSLNKIPYESPIFSRGFRESAFAYAIAAAG
Hs_Wnt10B    NTVCLTLSGLSKRQLGLCLRNPDVTASALQGLHIAVHECQHQLRDQRWNCSALGRLPHHSAILKRGFRESAFSFSMLAAG
Nv_Wnt7A     SIICTRIQPLSAKQMRFCEDKPGTMVSISQGYDLGVEECKYQFRNKRWNCSLLGEERPFGQRAVPGTKEAAFTHAIISAG
Spu_WntA     AKFCKSHTWFTRQQLKLCQLHPDIIPSVTQGAMQAIYECRYQFRNERWNCPVSNVTGVFGKRLRTRNPEMAYIQALVSAG
Sko_WntA     THYCDSMTWLSQRQRELCLRHPDIIANAERGAEYGHTECQHQFRNQRWNCSIENATDIFSKITKARSAETAFVHAVMSAG
Nv_Wnt6      ---------------------------------MGLDEAE----------------------------------------
Nv_Wnt5      PGLCMNLGGLTREQIDLCQKNIDHMASVGLGAKMAIQECQFQYQYEKWNCSIPEKSSLFERITSVATREAALTYAISSAG
Tc_Wnt6      --ICKKTKRLRGKMAEICSKQ-ALVDQIRLGVELGQRECQYQFRFRRWNCTSS--RKSIRKVLLRDTRETGFVNAVLAAG
Spu_Wnt6     --ICRRSRKLRGKQRDICLREPEIVQEVVRGTKLGMLECQFQLRHHRWNCTTM--HNSFIKVIRHDTRQTAFVNAITTAG
Hs_Wnt6      --ICRKARRLAGRQAELCQAEPEVVAELARGARLGVRECQFQFRFRRWNCSSH--SKAFGRILQQDIRETAFVFAITAAG
Nv_Wnt1      -SPPNQIRALTQKQIRISRRYPELIQYIAGGARTAIHECQHQFRNRKWNCSAHSPENVFGKILKRACRETAFTYAITAAG
Bf_Wnt1      -MLDPKKHPLNKKQRRLVRRNPDAGEHRDRRPMLAIKECHHQFSKWRWNCPVNHVNSVFGNILLRGCTQTAFIYAVMSAA
Tc_Wnt1      -DLSSAHGTLRRKQRRLARENPGLLVALHKGANNAIHECQHQFRNQRWNCSTRRGKNLFGKIVDKGCRETAFIYAITSAA
Spu_Wnt1     -IIDPKLKILNKRQRRLVSQNRGTLAAINRAVKMAVSECRYQFKERRWNCPTFGPESLFGKILNSGCRETSFIYSITSAA
Hs_Wnt1      -VLEPSLQLLSRKQRRLIRQNPGILHSVSGGLQSAVRECKWQFRNRRWNCPTAPGPHLFGKIVNRGCRETAFIFAITSAG
Nv_Wnt3      SMLCYVTRQFNSRQQEVCRKNPDLMEHVAHGAKYGVHECRHQFRNRRWNCSTIESGSLFESVLSKGCREAAFVHAVTAAG
Spu_Wnt3     EIPCKGITNISGKQVRFCLKNQDKMPTVAEGAYHGIEECQFQFRGRRWNCTTIGDQSVFGRVLDRASRETAFVNAILAAG
Bf_Wnt3      PVVCSSIPGLVPRQIRYCRKFHEIMPFVADGTKLGIRECQHQFRGRRWNCTTVGQVSIFGPVLNRASREAAFVHAITSAG
Hs_Wnt3      PLLCGSIPGLVPKQLRFCRNYIEIMPSVAEGVKLGIQECQHQFRGRRWNCTTIDSLAIFGPVLDKATRESAFVHAIASAG
Hs_Wnt3A     PILCASIPGLVPKQLRFCRNYVEIMPSVAEGIKIGIQECQHQFRGRRWNCTTVDSLAIFGPVLDKATRESAFVHAIASAG
Tc_WntA      KERCSKLEYLVESQKQLCSQYDRILPVIGNGARLAMDECQHQFRNSRWNCTAFEKNVTFGNVITIRSREAAYLSAVSAAS
Lgi_WntA     RKRCSNLAFLAPRQQELCGLEEKIIDVIHDGASMGIDECQHQFRDRRWNCTTFNTTNVFGQILKIKSRETGYIYAILSAG
Cte_WntA     ---------------------------------MGIDECQHQFRDRRWNCTTYNDTDVFGKVLDLKTREKAYIYAVSSAG
Nv_Wnt4      -KNCDEIGQLLHRQVQVCKRNIQVMDSVKDGASVALFECQHQFRYRPWNCTTVSRSPVFGNSINGGTREAAFVHAISSAG
Hs_Wnt4      EETCEKLKGLIQRQVQMCKRNLEVMDSVRRGAQLAIEECQYQFRNRRWNCSTLDSLPVFGKVVTQGTREAAFVYAISSAG
Bf_Wnt4      EDACEKLHGLISRQVQICKRNVEVMDSVKEGARMSIEECQFQFRHRRWNCSTLRRGPVFGKVLEEGTREAAFVHSISAAG
Tc_Wnt5      PPTCHTLPGLSPGQIRLCQLYMDHMNAVALGARQALSECKHQFENRRWNCSLLNDVNVFGPVITIASRESAFAHALASAG
Spu_Wnt5     QPLCSELLGLSPGQQKLCQLYQDHMAPIGEGAKMSIDECQNQFTNRRWNCSTVDSNNVFGKVLSISSREAAFTYAITSAG
Bf_Wnt5      QPLCTTLAGLSSGQRKLCNLYQDHMSSVGIGARQGIEECQHQFRDRRWNCTTSDEDSVFGRIVNIGSREASFTYAIAAAG
Hs_Wnt5A     QPLCSQLAGLSQGQKKLCHLYQDHMQYIGEGAKTGIKECQYQFRHRRWNCSTVDNTSVFGRVMQIGSRETAFTYAVSAAG
Hs_Wnt5B     QPVCSQLPGLSPGQRKLCQLYQEHMAYIGEGAKTGIKECQHQFRQRRWNCSTADNASVFGRVMQIGSRETAFTHAVSAAG
Nv_Wnt2      KVMCNSITGLISIQRQMCLDNPDVMVSIGKGAKLGVEECQHQFRDQRWNCSTVGDATVFGKVMRRASRETAFVYAISSAG
Bf_Wnt2      RTICDNIPGLVPKQRHICQTHPDVMVSIARGAELGVRECQHQFRGDRWNCSTVRDATVFGKVMDKSSREAAFVYAVSAAG
Hs_Wnt2      RVMCDNVPGLVSSQRQLCHRHPDVMRAISQGVAEWTAECQHQFRQHRWNCNTLRDHSLFGRVLLRSSRESAFVYAISSAG
Hs_Wnt2B     RVICDNIPGLVSRQRQLCQRYPDIMRSVGEGAREWIRECQHQFRHHRWNCTTLRDHTVFGRVMLRSSREAAFVYAISSAG
Tc_Wnt7      EVFCSRIPGLTSRQREMCRSSPDAMVAVGDGIRLATAECKYQFRHQRWNCTGIDNPTSFGHVVIVGSREAAFTYAISSAG
Spu_Wnt7     NVICNRIPGLAPRQRAICQRRPDAIVAIGEGAQKAVQECRFQFRNGRWNCTLPYDETIFTQDVPAGNREAAFRKAITSAG
Bf_Wnt7B     NIICNRIPGLVPRQRAICQTRPDLIVAIGEGAQRGIDECRYQFRHSRWNCTGMDNDNVFGRELRIGSKEAAFTYAISSAA
Hs_Wnt7A     SIICNKIPGLAPRQRAICQSRPDAIIVIGEGSQMGLDECQFQFRNGRWNCSALGERTVFGKELKVGSREAAFTYAIIAAG
Hs_Wnt7B     NIICNKIPGLAPRQRAICQSRPDAIIVIGEGAQMGINECQYQFRFGRWNCSALGEKTVFGQELRVGSREAAFTYAITAAG
Nv_Wnt16     SPSCSRVPGLSLQQLRMCLQKPDVIPSVSQGANIGIHECKKQFKYERWNCSTSNDPTVFGTLLKIAHKESAFVYAITSAG
Hs_Wnt16     -LGCANLP-LNSRQKELCKRKPYLLPSIREGARLGIQECGSQFRHERWNCMITGASPLFGYELSSGTKETAFIYAVMAAG
Ate_Wnt16    SSMCSSVPGLVMQQQKVCQAHPAVIKAVSSGAKRGIHECQNQFRHDRWNCTIEGGESVFDHTLQRGSRETAFIYAITSAG
Sko_Wnt16    ------------------------MPK--------------QFQRERWNCSTTDDDSVFGKILEQGNRETAFIYSVTTAG
Tc_Wnt8      ------STTINSKSKTILDLNPVIIESVANGAQMAMDECRNVFKWDRWNCPQS-----FSRNNHLATKEKAYTNAIITAG
Nv_Wnt8B     ------------RGR---EAYDKLVSSIQKGAKLGLQECRSQFRNEKWNCTMAQNPAYVMSMVPHATREMAFAHGISAAG
Spu_Wnt9     ------------------------------------------------------------------MKETAFLSAISSAG
Bf_Wnt14     VKICE-SFKLKRKQRRMCKRDAGVAETLVEAMHMSARECQHQFHNERWNCTLG---KTRLNMLKRGFKETAFLYAISSSG
Hs_Wnt9A     YKACD-RLKLERKQRRMCRRDPGVAETLVEAVSMSALECQFQFRFERWNCTLE--GRYRASLLKRGFKETAFLYAISSAG
Hs_Wnt9B     LKQCD-LLKLSRRQKQLCRREPGLAETLRDAAHLGLLECQFQFRHERWNCSLE-G---RMGLLKRGFKETAFLYAVSSAA
Nv_Wnt8A     ------------------------------------MDCFLAF---------------------TANRETAFVHSINAAA
Spu_Wnt8     ------ASNVLAGS----KRHITYIDSVSAGIQNAVKECQFQFKWDKWNCPEV----------SVFTNTQANVRCVHSCG
Bf_Wnt8      ------QSNFLTGPKSSFQASLTYASSVAAGAQTAMEECKHQFSWDRWNCTDN-ALSMFKPNTLPANREASFVHAISAAG
Hs_Wnt8A     -----SVNNFLTGPK----AYLTYTTSVALGAQSGIEECKFQFAWERWNCPEN-ALQLTHNRLRSATRETSFIHAISSAG
Hs_Wnt8B     ---------FLTGPK----AYLIYSSSVAAGAQSGIEECKYQFAWDRWNCPER-ALQLSHGGLRSANRETAFVHAISSAG
Sci_WntA     RGDCKRLTGLTEGQFQWCKTHSVFMQPIVSGAKLGLAECQRRFSNRRWNCPTD-QPEVFAKAIETANPEASFVHSIQSAG
Sci_WntB     ------IQALPRPHMDICSKMDTVRCFARRGAVLAVNTCQDAFFQEKWNCPESSLVPMLKD--TTNMPQAAFMKALTSAM
Sci_WntC     TRFCDKLNGLTQLQKEWCHKYTPFVPAIGMGANLALKECRKAFQYERWNCTMD--DSSFQHVSSFQSKETAFVDAIVSAG
Sci_WntD     FPGCEHLNLMTDNQRRACDGGSDLMTILARASLATTLECQKQFAAQRWNCPKFASGPLFGRILHNSTREAAFVHALMAAS
Sci_WntE     RAACSFLPGLTERQRLWCRDNYVFLEPIASGAQIALAQCRKQFADRRWNCPTD-NPAVFSKIYDKGSQETAFVHSIQSAG
Sci_WntF     VRACQ-RLPLSKRQKQLCGYGPALVTIAARASLAAVRECQRQFQDRLWTCEHFEQGPLFGRIKQKGSREAAFVHALMAAS
Sci_WntG     QKTCSSIAGLTHRQRMFCLTRSELMDPIDQGANLGRLECSRRMSKKRWNCPSD-DSVLLKAALVKGYRESAFLQAIQSSG
Sci_WntH     ----------------------------MKGAAGGIFDCQMLMASQRWNCSSS-----WKVFLGKTHKEAAFVHAVISIA
Sci_WntI     RRLCRNMPGLTDRQRSWCRTHLPFVGPIAQGARLGLRECRRQFMFERWNCPINDSTTNYHFIMSTGSREASFVSSIQAAG
Sci_WntJ     PEQCEHLPGLSDHQKAWCRQHHVFMQPIAQGTRLGLEECSRQFHYQRWNCPMN-NSMAIQNALRLDTAEAAFLQSIQSAG
Sci_WntK     REQCSNSSSLPDASQLICPLSERTVEEIEKSAYQAVWQCRVAFAKHRWNCPNT-----LPFLSRKATRESAYLNALMAAA
Sci_WntL     RSTCDQVEALNSEQRKILAQHAATTPLMYRGEYCAVHVCQELMQGTRWACHLNSRYPFGVDKLLKGTKERAILSALDSAG
Sci_WntM     -------------------------PVLRESLRIGIDLCKLRFRGKRFNCSINNTPFLFGKISKGSHRESAFIHALISAS
Sci_WntN     KGNCKRLYGLSTSQVDWCKKNSVFFRPIVIGTRLGLNECKRRFARRRWSCPVD-QPNIFSKVLNTATPEAAFVHGIESAG
Sci_WntO     ASSCTALPGLSPAQRVWCDTHFTLLPIIRKGAAMAVQECRTRFAQRQWNCVVK-PRSMLRNALRQGSPEAGFVAASQMAG
Sci_WntP     ------------------------LEILKEASEWLSSHCACQFGRNMWNCTTS-----WKKFLLRAHPEAGYFRAALSAS
Sci_WntQ     VRHCQ-DLPMSPGQASFCSDDARLTRVMARASLATTRECARQFADRRWNCPSFANKPLFGEVTRLHTREAAFLHALMAAS
Sci_WntR     -----------A------KNNTLLVGPVADGAVLGLRECHRRFKYERWNCPIH-RSETFQKVFMIGGREAAFLYAIQAAG
Sci_WntS     SLLRSHHADYTGLQKQLVDGGAVNRSLLHTAREYFLKECVIRMHPMQWNCSRTALPPPFGKFLDLSTRQAAFIHALSTAV
Sci_WntT     KETCRQVVGLTSKQRRWCRKNYELLAAIGDGARLGLAECQRRFEKRRWSCPIA-QPSIFSKILEAASKETAYVHSIQSAG
Sci_WntU     PFRCKVREGAPLESHSQCRRDEPLWTTIQRGRTEGIAQCKKVMKDNTWSCAVENSSKLFGDVLAGTTREGAFLHALMTAS
Amq_WntA     STPCESLTNILSSQQTFCNYNRKIVNSIAIGTRRGIVACQQNFANWRWNCTTFTGENLFGAFVKNNTRETAVINALLTAG
Amq_WntC     TFTCH---NLTANQRIMCFTTPGLLKAIVDAEQLARKECSNQLEYERWNCSGF--AVIPSNVTKYATAETAAIHSLMSAA
Amq_WntB     HIICLYIPGLNDVQRDLCIRYPKLVPIIQEVPPLFYSECREQFKYERWNCSETPIAGDLSKDLKRLSKETAFTYALTSAI
Olo_WntII    TLDCY-DVNMTTGQFQICEKSEGLLVAIAQGINAAVYTCKRDFENRQWNCTDP-----FGNAFTAGSRQAAYVRSLVGVA
Olo_WntI     RVDC--VSPMTDAQREWCRWNDDIVGLIVDGATKGLDECEYRFQKRRWNCTSS-ERDHFRAALSRGTRESAFTYAVTSAA
Bf_Wnt6      RSICRKTRRLIGKQAEICRKEPEIVHEVIKGAKLGTGECQFQFKERRWNCSTA--DKFFGRILNQDIRETAFVYAVTSAG
Oca_Wnt8090  ESACKNLQ-LRRFQMAVCRGTPSAMPAIVRGIQAAVNQTVSELSHRRWDGGSLKHPKVGQNLMKKQSKQSAYSHAVIAAG
Oca_Wnt2210  TSNCSSLYNLTDTQLAMCTNEQELMDAVAMGARMGVQLCVNQMRGRRWNCPHRAGGPIFAIESECGTRETAFVHAVMTAA
Oca_Wnt1086  SINCS-KWYLPPAQQSQCTDPRLLMTRLALAINLAVNVCNETFRCSLWNCPYSGGPNLFGPLIGNGNRETAVAYAITSAF
Oca_Wnt4777  -------------------------------------------------------------------------------S
Oca_Wnt20794 --------------------------------------CRARFSRARWNCSTSNDASVFAPILRSGNREGAFAWAISAAG
Oca_Wnt8277  SLDCS-VVNMTSTQLELCRKAEGLLVAIAQGINAAVYKCRLDMKNRQWNCPVSGGSSLFGKALTAGTRETAYVHGMLSVA
Oca_Wnt39733 --------------------------------------------------------------------------------
Oca_Wnt645   SIPCN-DYNLTPRQQEICTNPRGLMVSLGTSVNLAARVCIYSFQNRLWRCPFSDDEYVLGKIVGRQTKESAAIYSLIAGI
Ml_WntA      KSPCEDLTDLNDYQTVLCNQHRETRSKLVTAASMAHKQCEAEFQYNPWNCSAD--------KLNAMTKETSYVTAIGSAA
Ml_Wnt6      ---CHKKLKLTADQKREC-GERKFIRALSDGLSRGIAQCGKEFSKKRWNCHTDEYPNLFGNIVNKDLSETGFIYALMSAS
Ml_Wnt9      AFSCDKLPGLSARHKSLCRRYPNLMRYVQDGIRRAQEECQTQFRHSRWNCTSI-DNRPFLKLLERGFRESAFSYAIVSAG
Ml_WntX      TEACQMVNGLTRKQKAVCAESPALIPVILQGINKAIKECQKQFDSRRWNCSSFDVNVVFGKKRKPGTKERAVIHAFASAG
Hdu_Wnt1     PANCS-IKGVIPHQYEVCMNNSYLVSAITKGLRRAIASCQSTFKNNIWNCTAYKGAYLLGRIETKESKESAYARTLISAA
Hdu_Wnt2     RPNCVSSGLLTQEQYQLCQEDGLVLAAVSKGLRRAISDCQSNFAHQRWNCSAFEGAYILGRVETIDSREGAYVRSLISAA
Hdu_Wnt3     GTNCSQRYNLTAQQSHLCRTNHSLFESATIGISLFERECQYWMEDERWNCSGI-KAPLPGHFMSHLTRETAFVQALLSAM
Hdu_Wnt4     YKTCYNYRPTS-YQLRYCTNDHALFENASVGVKLFEEECQYWMAVERWNCSGI-KAPLLGQFVHHLTKETAFTQALLSAL
Hdu_Wnt5     FKNCFEFNGVLQNQLNMCTRDPDYLSCFALGMRRAVQWCGRVFNQSKWNCSHAVRQLVFGNVHTMSVRERAAVVSMVSGA
Hdu_Wnt6     PLDCKHQASMSAAQFQLCSDNPHLVTAVVLGIKRAIHFCQQQFKGQCWDCASFVESFLLGQVESTANKEREYVRVLLAAS
Hdu_Wnt7     LADCMEYDEVLPQQMSVCGKGSRYLSCFALGMRKAVNWCGRVFNQSKWNCSHAVRQLVFGNVHTMNLRERAAVLMMISAS
Hdu_Wnt8     HQRCSQLAGVLPSQHLLCVNRPQVLRAVVRGLQRAVHYCQHTFRDSPWDCPLDNRGYLFEQLQKSSTPESGYLRAAVASS
Hdu_Wnt9     IAKCQ-VYDLTYSQRQFCRVNRELLPIIEKAEASAMRECQFLFKSNRWNCSGF--GVLSSYTKEVATAETAFQLALMSAV
Hdu_Wnt10    SGVCN-RSALTQSQYLQCLSNRDTVYSTALGVELGIAQCRRVFVNNRWNCSATPHERSFADATSRGTPETAFVQAILSAG

Nv_WntA      VSFQITKGCSLGNWEQCGCDTQVRG---ASWEWGGCSENVGHGDDFSRKFMDPEPPRKELEYLLVKHNNEAGRKALKDNM
Nv_Wnt11     LTYSITQACGMKRLKPCKCGTNPKF---PDGEWGGCHDNIARGMRFSKDFTDAVEAQSMAVALMNLHNNGVGRKAVHSRL
Tc_Wnt11     LTYTMARACASGTLYHCTCAGKPDEPPNSNFQWGGCGDNIHWGVYFAKRFIDNVEKNREEIAAVNLHNNRVGRRIIRESI
Hs_Wnt11     ISHAIARACTSGDLPGCSCGPVPGEPPGPGNRWGGCADNLSYGLLMGAKFSDAPMKVSQANKLMRLHNSEVGRQALRASL
Bf_Wnt11     VVHTVARACAAGYLKACTCARNPGEKPDGNYTWGGCGDNVKFGLEFGSRFADAMKKRSHTQTLMNLHNSEAGRLAVQNTM
Tc_Wnt10     IAISVAKSCSRGVLTNCGCEMHQHRNNKGAWKWAGCSHNLHYGSKFSKMFFESKEVNDDIHSQVSLHNSKIGRMTVFANM
Nv_Wnt10     MTSSVARACSMGKLAKCGCDESLRG---TGWEWGGCGDNIDYGIETSAKFLDSREKGRDLHSMMNMHNNMVGRTTLSENA
Spu_Wnt10    VLYQVTRSCSAGKLPYCGCDTRFVG---EGFEWGGCSHDIKFGEGFAIDFLDSSEKSRDAQARMNLHNKRAGRLAVSHYA
Hs_Wnt10A    VVHAVSNACALGKLKACGCDASRRGPGQDSWEWGGCSPDMGFGERFSKDFLDSREPHRDIHARMRLHNNRVGRQAVMENM
Hs_Wnt10B    VMHAVATACSLGKLVSCGCGWKGSGPGQDTWEWGGCNHDMDFGEKFSRDFLDSREAPRDIQARMRIHNNRVGRQVVTENL
Nv_Wnt7A     IVQAVTLACTQNP-TGCGCDRNKDG---EGWKWGGCSVNIGHGLAVAKEFLNANDAVRSDIALMNRHNNEVGREVIRNNL
Spu_WntA     IMYDVTKACGTGTILQCGCDRVFGQNPDVEWKWGGCSDNLEYGNHFTETFIDDSVTKKTAADLMAVQNYKAGRKIIEKNM
Sko_WntA     VTYSVTRACGMGILEECGCDTKYLPSEESNWNWDGCNDNIGYGMYFSRDFMDAIEDDINGLSLMNIHNNEAGRQVIKHEM
Nv_Wnt6      --------------------R-------HDFERRGCHVYTQFGFDTAKQFMDP-MGSRDAKALISRHNNKAGRLAVKNHM
Nv_Wnt5      VVWALARACTEGNLSTCSCSRERRPDLNKEYQWGGCGDNIEYAVKFGREFMEAGEDHKYARTLMNLHNNNLGRRVVKDIS
Tc_Wnt6      VTYQVTRACTTGELLGCSCDRKMKSSMEGDWEWEACGENIDFGLKKSKDFLDTRYKKSDMKTLVKLHNYVAGRMAIKNHM
Spu_Wnt6     VTYAATQACSMGKLHQCGCANLPSGDTNEAWVWGGCGDNVEYGYTKSKEFVDAHMKRSDIGTLVTLHNNEAGRLSIAKHM
Hs_Wnt6      ASHAVTQACSMGELLQCGCQA-PRGEGSAAWEWGGCGDDVDFGDEKSRLFMDARHKRGDIRALVQLHNNEAGRLAVRSHT
Nv_Wnt1      VSHAIARACGEGKLSACSCDQRYRGVSKQGWQWGGCSDNIHFADNFSKRFVDAQEKGRDFRAQINLHNNEAGRAAVRNNM
Bf_Wnt1      VAHEVGRNCAEGTIETCSCDYRSKGPAGEDWEWGGCSDNVEFGKQFAKQFVDAGEKTDSVRYLVNMHNNEAGRVAVAENL
Tc_Wnt1      VTHAIARACSEGSIDTCNCETHYKGGGARDFEWGGCSDNIGFGFTVSREFVDAGERGKTIREKMNLHNNEAGRWHVKDQM
Spu_Wnt1     VTHSVARSCSEGTIESCTCDYKFRGDSGNDWEWGGCSDNADFGHRFGKKFVDSGEKGRDLRHAMNLHNNEAGRKTVSSEM
Hs_Wnt1      VTHSVARSCSEGSIESCTCDYRRRGPGGPDWHWGGCSDNIDFGRLFGREFVDSGEKGRDLRFLMNLHNNEAGRTTVFSEM
Nv_Wnt3      VAHSVTDACSKGRIESCDCDRNLSGRSSKGWTWSGCNSNIKFGVWFSKQFTEARERGGDLRQIMNRHNSRAGRKALEELV
Spu_Wnt3     VTHAVTRACSRGDYLECGCDRTHRGVPNSTWRWGGCSEEVWYSMELTKDFLKPTAA-KRARTKMDRHNTDAGRNAVLHNM
Bf_Wnt3      VAYSVTKACAEGTSPDCGCDNRHKGPPGEGWRWGGCSEDVLFGTKFSRDFVDARIRGRDGRSAMDRHNNEAGRQSIMKNL
Hs_Wnt3      VAFAVTRSCAEGTSTICGCDSHHKGPPGEGWKWGGCSEDADFGVLVSREFADARENRPDARSAMNKHNNEAGRTTILDHM
Hs_Wnt3A     VAFAVTRSCAEGTAAICGCSSRHQGSPGKGWKWGGCSEDIEFGGMVSREFADARENRPDARSAMNRHNNEAGRQAIASHM
Tc_WntA      VAFAVTRACSKGDLTDCSCDTRMRQKKSHKWKWGGCSEDIKYGEKFSRDFLDSKEDDKTADGLMNLHNNEAGRRSVKSRM
Lgi_WntA     IMYSVTRACAKGDLDHCGCDTKVRRSTEGEFEWGGCSDNIRYGSKFSKDFVDSKEMRISEDGLMNVWNNGAGRKMVKDEL
Cte_WntA     VMFAVTTACAKGELHICDCDEKVRSDTKGGFIWGGCSHNVAFGDRFTREFVDSNENRFNDEGLMNLWNNNAGRKAIRTSM
Nv_Wnt4      VAYAVTQACSSGRLQKCGCDRKTRG--ADGFNWAGCSDDIDFGMTFATRFVDARERGSPARVLMNLHNNRGGRLAVKKFM
Hs_Wnt4      VAFAVTRACSSGELEKCGCDRTVHGVSPQGFQWSGCSDNIAYGVAFSQSFVDVRERSSSSRALMNLHNNEAGRKAILTHM
Bf_Wnt4      VAHAVTRACSSGELERCGCNRTVRGTIPEGFHWAGCSDNFAFGAAFSQTFVDARERGTSSRALMNLHNNEAGRRNLVDHM
Tc_Wnt5      VSYAVSRACRDGQLASCGCSRMGRPDLRKDWVWGGCGDNLEYGYKFTQNFVDVREKEEQGRNLMNLHNNEAGRRAVIKKS
Spu_Wnt5     VVNAISRSCREGQLSTCGCGKSPRPDIPRDWVWGGCGDNIDYGFRFAREFVDAREMEAYDRMKMNLHNNEAGRKAVYDNA
Bf_Wnt5      VVNAVSRACREGELTTCGCSRAKRPDLNRDWLWGGCGDDVEYGYYFAREFVDAQEKQAHARQLMNMHNNEAGRKLTFSNA
Hs_Wnt5A     VVNAMSRACREGELSTCGCSRAARPDLPRDWLWGGCGDNIDYGYRFAKEFVDAREREESARILMNLHNNEAGRRTVYNLA
Hs_Wnt5B     VVNAISRACREGELSTCGCSRTARPDLPRDWLWGGCGDNVEYGYRFAKEFVDAREREEQGRVLMNLQNNEAGRRAVYKMA
Nv_Wnt2      VVHEVTRSCSLGELKDCSCRN-KKGRSRKGFEWGGCSDNIQYGLNFAKAFVDSREVEKDARALMNLHNNHVGRRVVKTNM
Bf_Wnt2      VMFSITRSCSLGELLDCACDPKKRGDSMGEFEWGGCSDNVKFGEGFTRKFVDARDRSRDARAVMNMHNNRAGRRGVAKNM
Hs_Wnt2      VVFAITRACSQGEVKSCSCDPKKMGDSKGIFDWGGCSDNIDYGIKFARAFVDAKERKKDARALMNLHNNRAGRKAVKRFL
Hs_Wnt2B     VVHAITRACSQGELSVCSCDPYTRGDQRGDFDWGGCSDNIHYGVRFAKAFVDAKEKRKDARALMNLHNNRCGRTAVRRFL
Tc_Wnt7      VAYAVTSACARGNISACGCAPGPKLPAPSGWKWGGCSVDINFGMRFARKFMDARELEGDERSVMNLHNNKAGRKAVKMSL
Spu_Wnt7     ITHAITEACMQGNLTNCSCDRSKETVTDEGWRWGGCSADVEYGLRFSRLFVDSGEVANNAKTLMNLHNNEVGRKVVEDHV
Bf_Wnt7B     LVHAIVTACSQGNISDCGCDRTKEGLNDEGWKWGGCSADVKYGLRFCKKFVDAREVEQNARALMNLHNNEAGRKVIDQHT
Hs_Wnt7A     VAHAITAACTQGNLSDCGCDKEKQGYHDEGWKWGGCSADIRYGIGFAKVFVDAREIKQNARTLMNLHNNEAGRKILEENM
Hs_Wnt7B     VAHAVTAACSQGNLSNCGCDREKQGYNAEGWKWGGCSADVRYGIDFSRRFVDAREIKKNARRLMNLHNNEAGRKVLEDRM
Nv_Wnt16     VVHAVGKSCSKGNLTECSCESKRGANQPKGWEWGGCSDNVNYGVWLSKTFVDAPEKARKARAMMNLHNNEAGREAVLALM
Hs_Wnt16     LVHSVTRSCSAGNMTECSCDTTLQNSASEGWHWGGCSDDVQYGMWFSRKFLDFPIGNNKVLLAMNLHNNEAGRQAVAKLM
Ate_Wnt16    ATHAVTQACSAGNLTDCSCDTSRQGSMPEGWKWGGCSDNVRYGMMFARQFVDAPERARDVRALMNLHNNNAGRLAIARQM
Sko_Wnt16    VVYAVTRACSAGNLTDCTCDREHGETHEEGWNWRGCSDNIHYAIGFSKTFVDAPDKADLLRSLMNLHNNEVGRKAIEEQM
Tc_Wnt8      IIYSITRDCSQGVIKGCGCDPKLRKQEKRDWTWGGCSDDSSFGEELVLKLLEDNEESSDAQAFINRHNNRIGREIIREKM
Nv_Wnt8B     VTFALTMDCRLGAFEDCSCIHGKSE---GNW-WGGCNENVKFGEVMARHFLEALQSGKDEHSLLNVHNNEVGRKAVRATL
Spu_Wnt9     LVHAIAQGCSRGTLDRCSCDDVFSAANREAWKWGGCGDNLKYSQRFLKDFLKNSSGSRDLRSKMERHNSDLGIRTVRRRV
Bf_Wnt14     LTHALGRACSSGKLERCTCDESFNDDNRETWLWGGCGDNLKYSRKFARQFLSMKAEEQDLRAAVDRHNTNLGIRVVRSRV
Hs_Wnt9A     LTHALAKACSAGRMERCTCDEAPDLENREAWQWGGCGDNLKYSSKFVKEFLG-RRSSKDLRARVDFHNNLVGVKVIKAGV
Hs_Wnt9B     LTHTLARACSAGRMERCTCDDSPGLESRQAWQWGVCGDNLKYSTKFLSNFLGSKRGNKDLRARADAHNTHVGIKAVKSGL
Nv_Wnt8A     VTYFLTRDCRRGIFRNCACVRQTG----QAGEWRGCNDNVKFGEVLSKHFLNAHVDKRKARAVIHLHNNAVGRKAVKKTL
Spu_Wnt8     VMYSLTKNCSQGAFDDCGCDKRRNGSGGEGWTWGGCSDNVRFGERMASDIMDDAESSQGAISVMTLHNNEAGRKAVKQTL
Bf_Wnt8      VMYVLTRNCSKGAFEQCGCDLTNNGKAEGGWTWGGCSDDIAFGERISKMYSDGVENGQDARAAMNLHNNDVGRKAVRQTM
Hs_Wnt8A     VMYIITKNCSMGDFENCGCDGSNNGTGGHGWIWGGCSDNVEFGERISKLFVDSLEKGKDARALMNLHNNRAGRLAVRATM
Hs_Wnt8B     VMYTLTRNCSLGDFDNCGCDDSRNGLGGQGWLWGGCSDNVGFGEAISKQFVDALETGQDARAAMNLHNNEAGRKAVKGTM
Sci_WntA     ITLAIARTCSRGDAKFCQCDQTLTKNK-KDWTWGPCTDNYHKGKQYAKEFLDAGKNESSPISMVASFNHETGQTVVRQSM
Sci_WntB     VAYEIAQGCYYGKL-NCYC------AGSNAFE---CAQVMGSGVSGAKLYLDTHELLHSTQEQVRFHNNRKGREVFKRMA
Sci_WntC     VMMAISRTCSRGKLKYCGCDKSLDETTEEEFEWGGCGDNFLKGQQYSQQFLDLAAKDSSVVEEYHKWNNRRGRLAVADNL
Sci_WntD     VAHESAKACSEGRLRDCNCV-TYHEEQAADYRWKNCDNNIAYGLRMAKKFQSVPGVWSRQRKLLNLHNEKLGRTIVRKGF
Sci_WntE     ATLAIARTCSRGHARWCGCDTTWTRNE-VNWTWGSCSDNYVKGYELSKQFLDAETDTSTPKSKSTLWNNEAGRLAVRRLM
Sci_WntF     LAHEAVVACSRGNLEDCGCV-RQLPTHDISYVWSACFDNILYGMSKADEFVQKSVK-RRARQLMNLHNHQAGILTLK-ET
Sci_WntG     VVQAVARVCSSGKAKHCGCDSSFKQNSPQSWVWGGCGDNWEAGMRFAAEFLDTANRSSPLVNRMALHNNKAGRLAVKRLL
Sci_WntH     VSAQLVHDCNNGRLPSCGAN--------PSCQGSSCTKEIIYGYSTAKDWLNSDQSMKWRQALLHNHNRDVGRVVVKKQM
Sci_WntI     ITLAIARTCSAGNVRFCSCDTSVHD---GKFDWGGCGDNFAKGYQYSKEFLDVHEEQQTALDVMELHNNEAGRVVVESTL
Sci_WntJ     MMQAVARVCSRGNVEWCGCDDSPQYPTAGKFVWGGCGDNVDTGYAYGRQFLGDQSPTEVASQLMAQQNHEAGRQAVRASI
Sci_WntK     LASGISHACHRGTAVPCSCL-AHEDAAQQRWLNGKCNDNIAHARKFSQDFMDRQVDTSKKNGVFALYNYKVGREVFNSRV
Sci_WntL     VLVKLSRECNKGPLRACQCG-----STSEEFVTVECSRNEDASMAIAKNFVDANEHERDTQCMTNLHNNLVGRRLVVRHM
Sci_WntM     VTHGVARACSAGRLRLCTCAR----SSAFDWAWSRCGDDTDYGVRIAKALASKPRESSSRRKRLHHHNYVAGYQVPVEME
Sci_WntN     ITLAIARTCSRGDASHCACNKSQQA---QNWTWGSCSDDFQSGDKFAGEFLSGMVKANDSTSTIAGLNHRFGRKVVGKSM
Sci_WntO     VAYSLLEACKREQFAGGYCGGATLSDRRAAARWGQL----QHTLQTLRVYMDEE---ND-LAKARRLNSDIGLQVVLNMM
Sci_WntP     VVFHTARHCAMGKI---TCMGTNSK-----KKQTFCDYHFTEGLRAAKDILDGFAMSRSRDLHTNYYNNAVGREKIKDRP
Sci_WntQ     STHETAQACSQGKLSSCGCSSSPSIMVEHKRVRPRCGDNIEYGVRASREFHRTEQSDRFSRTLMDRHNEEAGRQIVKRNT
Sci_WntR     ISLAVARTCSKGKTGSCGCDKIWKQGGSASWSWGACSDNIHFAHTQTLNLLAGNNGDRAHQQMMERHNYRMGLEIAKDRM
Sci_WntS     LLQEMISKCSILNREPC--E------------MTRCTQNFKCCQDLVEIFVSADRKGYTNRVMINQHNRMAGIKALSRGL
Sci_WntT     ITLAIARSCSRGEATLCGCATGSELNP-GNWTWASCSDNIADGIRFSREFLNGREDGRSPSSLMSIHDTEAGRKIVRSSM
Sci_WntU     LIQSIARSCGKGYLDRCPCGQDAGANGAQNWEWGNCSVNMVYGRNLVRRLANPNRQNLRPRPLMQVLNNAAGELALESVQ
Amq_WntA     AERQIALDCRDEKLPNCTCQINGDNVVNSTFFLYECSFDIAKAHDIMSKFLETS---NDDTAIIAEHNHNVGSNLVGQRY
Amq_WntC     LAHVVTRDCRFNGM-QCEC------GKTGNQVMYGCSSNWEFGMEMSAKFMDGEGVVIGDRQLINLQNNQVGRTVVNHKK
Amq_WntB     MVRVITKACSDGRLQNCSCDTSRQGTSPQGWQWGGCSDDVGFGVMLTRAFLDTRNNANEEASLVNLHNNAVGRTVVSDNM
Olo_WntII    VTYSITIACSYGSLLTCGCS-----RSLRTYEWGECSHDVSRAATLASNFIEEEETSDRLNSLANVHNYEAGTKIATTAV
Olo_WntI     IAWSVSRQCALRDLTQCGCGR------EDDWDWGGCGDNLDQGRESSARFLRDVKSPSPERRLMDDHNIKAGIEIAVRET
Bf_Wnt6      VTFAVTQSCSMGELLQCGCDYQMKGSPDGSWEWGGCGDDIDFGYTKSREFMDAQTRHSDIRTLLTLHNNEAGRLAVKNFM
Oca_Wnt8090  IAYSVTKSCYNGEIRDCQCDNSLKR-------DDLCSDDVAYGAKMAADFLDDPAPSSSLAYEINHHNNRVGRRAVLHSR
Oca_Wnt2210  LSWAITKKCSNPNLTTCGCSPRIRDSGDKPFHWDTCNANVDFGNKFSLEFEGS------TSKYAAAHNDKAATLVLSGAS
Oca_Wnt1086  AAYTITRDCAAMLFNFCGCDSTRRGATYEDYEWGSCSEDTDYGYDISKRFIDVEGADYGVRERMNVHNNEVGRLIVKKSL
Oca_Wnt4777  SDLTISHLCAIHTLRECGCGRTIGESA-DGWEWGGCGDNIGFGETFSRRFLSFKLSTNPARRLMDEHNIEAGINITVRSW
Oca_Wnt20794 LVISIARDCSRSLSDHCGCRR-VDG---DASAWNRCDDDVKEGSKYARDFLVATMTGSSKTNIVQEHNANVGRRIVRRLM
Oca_Wnt8277  VTYSIVIACADGSLLTCGCS-----RALKTYEWGQCTHDVEKGAEIASSFIEAEET-NRLRHLMNLHNYNAGKKVATTGV
Oca_Wnt39733 -----ARGCSLGVLKDCQCTAERDDDASTANLTTKCSANASYARRVAEQFIDADEDLRSANGRINRHNNRAGREAFESLI
Oca_Wnt645   AMYTATRDCAVGQMKLCGCA-RPSQKIATELDWGGCIEDIEMGYRLTKEFVDDFSVSDDLDSLVKLQNSEQGRGLVNDSR
Ml_WntA      IVHQIARACADGNIRSCGCGVNNEY--------SACDDNIRYGILFARQYLDSPQSTELIRSAVNIHNNNAGRQIVDMTA
Ml_Wnt6      AMVGVVEACSDGDIYMCGCRQMKDVDPQPGWTWGGCSDSIDVVIDKTKRFVNSPHQGSTMPDRIKRHNNLAGSLALEKNM
Ml_Wnt9      ITYMLTNACGEGEFPECFCQHY---TNGSSWHMAGCDDNVEVASNIVLESQRTSRRNIDTRALVVQHNNKVGIQALQDTV
Ml_WntX      VVDVVAQSCYAGNLTACGMCPSPNASMGPNNQWGLCSDNIVDSATFAKRLLDARENSYTPLSALNLHNNHVGRETIYELA
Hdu_Wnt1     ITYDIATACRENIIPNCPCA-----HDPGDVKFGGCSDNYGYAIEVNKAFTGGEHKNVELSAFINSHNNELGRKVVS-ES
Hdu_Wnt2     ILFDVAVACREGLLPQCPCA-----SPIGTILLNGCGANPDYAKRTADVFLDSGPLQDGLAVKTLDHNRLVSEQVLD-SP
Hdu_Wnt3     YFSRLAKG-----FRSCD--------GRENRRWVHCQE----AQSSSVDLLDGWTNQDDEQRLVHIHNLEAGRRAVTENV
Hdu_Wnt4     SFIKVARGCTSETFTSCKCM-----AGSRNEKWDLCMDNTVAANQATQRFLDEWTRFPDEERLVQIHNLEAGRRAVMENY
Hdu_Wnt5     VMHDLTTCCREKKLVDCSCNK-------LVAVYGGCSDHLATPKARTMTLLKMPTSSKENCTSADVHNAHVGVQMA-SQT
Hdu_Wnt6     ITYDVAEQCRKEHIPACSC--SHGG---GGVKLRTCSVNLQWAAQVARLFMGQS------ADGTARHNIDYGIAWVNKSL
Hdu_Wnt7     VMMELTTCCREALLQDCSCHN-------ATYIYAGCSDRLDIPAERTKQLLDV--SNEEPCDLADRHNVEAGIKMA-SVT
Hdu_Wnt8     IIYEIAADCRQGFIPNCPCGSV---HKIGTRIIGGCDVNIHHAATVAEPFLGAGLGAMATREAVDHHNTELGKL-IGSST
Hdu_Wnt9     LAKNIAQACKEGSTSLCSCG-----RTTGQWYFASCSENIGFGQEVSRRFLDEERG-LGLRQLSRLQDLAVGRAVLAAAM
Hdu_Wnt10    MMSLVSRYCKEGRLLRCSCD-----QTRGSFLWSGCGDNYEYGYYFSQRFSNSYTDAISDYELMAQHNAEVGRLVVKSNL

Nv_WntA      GKTCKCHGVSGSCTVKICWRTMPNFSVVAQLLRKKFDQATKVKANDKKTRGKKKRQKGRRPSAGDLVFAEKSPKFCIPNP
Nv_Wnt11     EFHCRCHGVSGGCTAKTCIRRLGDFRLVADLLKNRYARIVYVESKTKSKRVLKSKRGRRRYTSSDLVALQGSPNYCHKNR
Tc_Wnt11     QTQCKCHGVSGSCNVKTCWKGLPPMFEIGRKLMKQYTNAKEVSRYYV------EGNLGKTRISDHLLYLSKSPDYCTKDV
Hs_Wnt11     EMKCKCHGVSGSCSIRTCWKGLQELQDVAADLKTRYLSATKVVHRPMGTHLVPKDLDIRPVKDSELVYLQSSPDFCMKNE
Bf_Wnt11     TTKCKCHGVSGSCNVKTCWKSLADLTEISHELAEKYSYAIKVVKRKIGTQLVPEDRRSRRHGSGDLIFVENSPNYCMVNN
Tc_Wnt10     QIKCKCHGLSGSCELKTCWKQVPNFHYVGKSLKEKFESAIQVDQANKKKQWTPHKKKHKRGLKNNLLFYEKSPHFCDAAP
Nv_Wnt10     KTKCKCHGMCGSCSVKTCWKTVPDIREIGDRLMEKYDHATTIGMGNGRLHLT-RRKARRSSVGRALVYYEDSPNYCIENK
Spu_Wnt10    EKRCKCHGMSGSCQLKTCWMQTPHFREVGNRLMEKFSLALEIRARNTNSQFSTPRKKRRFPPQEELVFLEKSPDFCDADT
Hs_Wnt10A    RRKCKCHGTSGSCQLKTCWQVTPEFRTVGALLRSRFHRATLIRPHNRNGQLEPAPGPRRRASPADLVYFEKSPDFCEREP
Hs_Wnt10B    KRKCKCHGTSGSCQFKTCWRAAPEFRAVGAALRERLGRAIFIDTHNRNSAFQP--RLRPRRLSGELVYFEKSPDFCERDP
Nv_Wnt7A     DLSCKCHGPSGSCNTKTCWKSVPSFRMVGEKLRALYESTVKVVAAMKKSGQVPTNKVVKPNSSANLVYLDNSPSYCNKIK
Spu_WntA     SIKCKCHGVSGSCTSQVCWNAMPKLRQISEALLKSHIQAYHMMYSKRSLKLRPLQERNRNPSKTDIVYLTPSPDYCEPNK
Sko_WntA     YTKCKCHGVSGSCTSKICWRTMRKMRDIGDILMDKYFQAIRVKYAKKRKRLRPHSKTGARLPVTELVYLDTSPDWCEPNK
Nv_Wnt6      EKKCRCHGLSQTCQMKTCWWELPAFRSVSDRIKTHFDGAVKVYVDNKGERIIAEESTVKPPTEEDLVYTTRSPDFCNSEY
Nv_Wnt5      VVECKCHGVCGSCNLKTCWRQLVEFREIGNALHDKYDAAVQVALKRKEGLLLPRKAKSAQETRDELVYIDKSPDFCSKNA
Tc_Wnt6      RTECKCHGLSGSCTLKTCWRKMPPFREVGNRLKERFDGAVKVIAGNDGQSFMPEDSSIKPPGKTGLVYSEESPHFCLPNN
Spu_Wnt6     RRECKCHGLSGSCTLKTCWKKMPTFRDVGNRLKSYFDGAVKVTGGNSGENLIPEDETVKQPTIKDLVYSMESHDFCEPDR
Hs_Wnt6      RTECKCHGLSGSCALRTCWQKLPPFREVGARLLERFHGASRVMGTNDGKALLPAVRTLKPPGRADLLYAADSPDFCAPNR
Nv_Wnt1      IVECKCHGLSEACTVKTCWKRLPDFRLVGDDLKRKFDNASMVEYQQNNNLFIPSKPYLRRPTVYDLVYYEHSPNFCERNP
Bf_Wnt1      RRECKCHGMSGSCTLKTCWMRLPNFRDVGDSLKEKFDGASKVAFPDIGNGLVPKNSRHKFPTDNDLVYHERSPNFCRNNP
Tc_Wnt1      RQECKCHGMSGSCTIKTCWMRLPPFRVIGDLLKDRFDGASHVAASGHHRQLKPFNPEHKPPGTKDLVYYEMSPGFCEKNP
Spu_Wnt1     RRECKCHGMSGSCTIETCWMRLPTFRTVGELIKERFDGASRVTMRNDGSSFVPYNPSHKQPASRDLVYFENSPDFCERND
Hs_Wnt1      RQECKCHGMSGSCTVRTCWMRLPTLRAVGDVLRDRFDGASRVLYGNRGSRLEPEDPAHKPPSPHDLVYFEKSPNFCTYSG
Nv_Wnt3      WRKCKCHGLSGSCSMKTCWMQQANFRQIGDHLKVKYDSAVEMTTKVNRRRLKPKYSHFKKPSDKDLIYFETSPNYCDKNV
Spu_Wnt3     ELRCKCHGVSGSCELKTCWWEMAPFRKLGDALKTKYDMAAEMAVERQRKELAPRYDDFKEPTTNDLIYYDQSPDYCTFDQ
Bf_Wnt3      QLKCKCHGLSGSCEIKTCWWAQPDFRTVGNVLKDKYDSASEMAVERHRKSLYPRYSFFKAPGKDDLIYFEVSPNFCEPNN
Hs_Wnt3      HLKCKCHGLSGSCEVKTCWWAQPDFRAIGDFLKDKYDSASEMVVEKHRETLRAKYSLFKPPTERDLVYYENSPNFCEPNP
Hs_Wnt3A     HLKCKCHGLSGSCEVKTCWWSQPDFRAIGDFLKDKYDSASEMVVEKHRETLRPRYTYFKVPTERDLVYYEASPNFCEPNP
Tc_WntA      VRTCKCHGVSGSCSMQICWRRLPPFRKVGDALFQRYEGASHVKFVERKWKLKAISADLKKPNKTDLVYLDDSPDYCEKNE
Lgi_WntA     ELMCKCHGVSGSCSVKICWRKMKSFRAIGSALKGRFDGASLVKMDRRRKRLKRTNKLQKRPTKKDLVYLNESPDFCEHNL
Cte_WntA     KLLCKCHGVSGSCSAKICWKTMTGFRNIGSQLKDKFDGASRVIHHDKKHRLKPMDRYQKKPNKKDLVYLQESPDFCSSNT
Nv_Wnt4      DLQCKCHGVSGSCNIKTCWRALPNFRIVGDYIKEKFDGATEVEYKLIGGVLVPKNRKYKPHTQMDLVYLVQSPDFCEPNP
Hs_Wnt4      RVECKCHGVSGSCEVKTCWRAVPPFRQVGHALKEKFDGATEVEPRRVGSALVPRNAQFKPHTDEDLVYLEPSPDFCEQDM
Bf_Wnt4      KTECKCHGVSGSCELKTCWRAMPPFREVGARLKEKFDGATEVQQKKIGSELVPLNSDFKPHSSSDLVYLDASPDFCVRDT
Tc_Wnt5      KVTCKCHGVSGSCSLITCWQQLATFREIGDYLRDKYDGATEVRINRRG-RLQLRDTRFRVPTAYDLVYMEDSPNYCIRDE
Spu_Wnt5     GTECKCHGVSGSCSLKTCWLQLSPFNRVGTILKDKYDGATNVRVNKKG-RLVNSDARFNKPTRDDLVYLQPSPDYCLPDI
Bf_Wnt5      RVACKCHGVSGSCSLKTCWQQLADFRTVGNLLKDKYDGANEVKLIKRGKRLDRRNPRFNVFTDEDLVYLNKSPDYCNADP
Hs_Wnt5A     DVACKCHGVSGSCSLKTCWLQLADFRKVGDALKEKYDSAAAMRLNSRG-KLVQVNSRFNSPTTQDLVYIDPSPDYCVRNE
Hs_Wnt5B     DVACKCHGVSGSCSLKTCWLQLAEFRKVGDRLKEKYDSAAAMRVTRKG-RLELVNSRFTQPTPEDLVYVDPSPDYCLRNE
Nv_Wnt2      SLDCKCHGVSGSCSVRTCWKSISSFRIVGQHLREKYTTAVQVTVGQSGGELTNAEVSYKKPSRDDLVYLEDSPNYCMVDS
Bf_Wnt2      KMECKCHGVSGSCTLRTCWRAMAHFRYIKQRNKQKQD----------------ERDWEQVLTKSDGFSGASSADLCVLSQ
Hs_Wnt2      KQECKCHGVSGSCTLRTCWLAMADFRKTGDYLWRKYNGAIQVVMNQDGTGFTVANERFKKPTKNDLVYFENSPDYCIRDR
Hs_Wnt2B     KLECKCHGVSGSCTLRTCWRALSDFRRTGDYLRRRYDGAVQVMATQDGANFTAARQGYRRATRTDLVYFDNSPDYCVLDK
Tc_Wnt7      LTECKCHGVSGSCTMKTCWKTLPGFRQVGDNLMKKYYRARPVTSVPSSPSFRRKIAIKKMPKKSDLVFLQTSPNYCERDL
Spu_Wnt7     GMECKCHGVSGSCTTKTCWTMLPNFRSVGDVLKEKYERTLQVEPVKAKRTRRPDSENYRKPRLSHLVFLHRSPNYCEFDE
Bf_Wnt7B     RLECKCHGVSGSCTMKTCWITLPRFREVGNILKEKYHHDAQVEAVRARRTRRPNSRTFEKPREISLVYLRGSPNYCERDE
Hs_Wnt7A     KLECKCHGVSGSCTTKTCWTTLPQFRELGYVLKDKYNEAVHVEPVRASRNKRPKPLSYRKPMDTDLVYIEKSPNYCEEDP
Hs_Wnt7B     QLECKCHGVSGSCTTKTCWTTLPKFREVGHLLKEKYNAAVQVEVVRASRLRQPQLRSYQKPMETDLVYIEKSPNYCEEDA
Nv_Wnt16     RVQCRCHGVSSSCAVKTCSKSLPKFEEVGEALKAEYKDAIRAVYIKRKRKLKRKDNKKLRIPSSSLVYLDESPNYCYRDK
Hs_Wnt16     SVDCRCHGVSGSCAVKTCWKTMSSFEKIGHLLKDKYENSIQISDKTKRKRRREKDQRKIPIHKDDLLYVNKSPNYCVEDK
Ate_Wnt16    ELKCRCHGVSGSCELKTCWNKLPSFEQVGHFLKSKYDNSIQVSLKAKRRRRRGKVKRKVPVQKEDLVHIHRSPNYCIEDF
Sko_Wnt16    DIQCRCHGVSGSCNVKSCWKTMPHFPNVGDYLKTRYESSVELHPRAKKRRRKDRKNRKVPINTTEMVYMDQSPNYCMEDT
Tc_Wnt8      LKTCKCHGVSGSCSFQTCWMQMPTFPEIAKQLRERYDRAIMISFERVQGALTLGNSARHMPVLPNLLYLEKSPDFCLSNN
Nv_Wnt8B     KRECRCHGISGSCSTRTCWRKLSSFAEVGQYLVEKYSTAKRVIFQNGNF----LGTRPISKKDNNFIYSESSPDYCQRNM
Spu_Wnt9     DKVCKCHGISGACTTQTCWKQLGPFHSIGVDLKEKYERSVQVILANRADKIYPSLTSPTSPGPGDLVFERESPDFCTPSK
Bf_Wnt14     KTTCKCHGVSGSCSVQTCWRQLAPFHEIGDVLKNKYEKAMKVVSMTNGAMNEPGNEAPKGPKNNDMVFVDDSPSYCKKGK
Hs_Wnt9A     ETTCKCHGVSGSCTVRTCWRQLAPFHEVGKHLKHKYETALKVGSTTNEAISPPAGGSDPLPRTPELVHLDDSPSFCLAGR
Hs_Wnt9B     RTTCKCHGVSGSCAVRTCWKQLSPFRETGQVLKLRYDSAVKVSSATNEAWAPASLTKGLAPRSGDLVYMEDSPSFCRPSK
Nv_Wnt8A     KQQCKCHGVSGGCSSKSCWKTLPLFSEIGDYLKAKYQQAQKVRLHTNKL----VFAPLTKKARRSLVFLKPSPDYCHRDT
Spu_Wnt8     QRTCKCHGVSGSCSLQTCWNHVANFRVIGDEIKRKYFQAVRVDFVRGKLDRFPQAVVSASHNRRDLVFLDQSPDYCRANL
Bf_Wnt8      KRVCKCHGVSGSCTTKTCWLQLADFRAIGVFLKKKYKKADKVDYVRGQL----ASSKRNTGLKKDMVFLEDSPDYCRENL
Hs_Wnt8A     KRTCKCHGISGSCSIQTCWLQLAEFREMGDYLKAKYDQALKIEMDKRQLGHWVPAEAFLPSAEAELIFLEESPDYCTCNS
Hs_Wnt8B     KRTCKCHGVSGSCTTQTCWLQLPEFREVGAHLKEKYHAALKVDLLQG--GRGAIADTFRSISTRELVHLEDSPDYCLENK
Sci_WntA     QLVCKCHGLTGTCAQKTCWYSLPKVQVIGKKVLNKYTRGLRVKWEAQTEQIKP-YSALVTNVTDQLLYSTPSLDYCEAND
Sci_WntB     RVKCTCHGLSGACNLKTCVRTPARPAAIARELRRMYDNARFMQPQQA------RNLRHVRPAPTQLLYTAHPPSMCQPLP
Sci_WntC     ATVCKCHGLCGDCTVKICWKEVRSVQ-IGEVLKESYREAKQVRLAHPLSNAIAASAPNPILTTNALVYVKESPDFCVANG
Sci_WntD     ERACKCLGFTGSCLTRMCWREVPNFRAVGNALFSLYRSPVETTLNAAGD----DGVTLPAPSENQLVHGSDEWSYCDANS
Sci_WntE     RLQCKCHGLTGTCAHQTCWYSLPLVRVVGNLLMAKYESSTAVKMSSSGS----TTATALPLTTEDLVYLRRSPDYCLSDP
Sci_WntF     KMKCQCLGVTSSCSFRVCWNEVEHFTKISKQLLQMYERAVPMKL-----ELRPAQAGAAYPSAHELVYIDQSPDYCKRND
Sci_WntG     DIRCRCMGLSGSCSEKVCWRVLPSIQRVGDRLQKKFTAAVKVRMAPRSR----EESRDVKPPSKDLVFSETSPSFCIHDQ
Sci_WntH     KKTCDCNGISASCLEMRCYHRLPSTREMVSGLMNN---AVFLPWKEHRN----KTVRRRRSGKTTLVFMKRSPSYCCTDR
Sci_WntI     QTICKCHGLTGACSVKICWRSLPKVQVVGLILKDKYRNALQMGISEAPDRLVPLDHLAREAEPAELTYLHTSPDYCRPNA
Sci_WntJ     RRTCKCIGLTGACTSKICWRSLPTIQIVGEILMENYRNARQVKVKAKKNRLTPDEGVKTRIVATELSYVRQSPDYCRPNT
Sci_WntK     KKKCKSYGVSGSSTLHTCWWQEPSIEEISAELYHRYGNAIKTKMH----KTLTFRQKIRSPRPGQLAYLRSSPDYCTADA
Sci_WntL     RRKCHCVGTSGSCLDQVCVKYMPDILHLKREFLRSFNQAKQVYVSKGQS----KATDHKKPGNTELVYFRPSPRLCSHQF
Sci_WntM     QVICSCYGHSGSCTQKFCHVKQQRARTVSLRLMKQYSRATLVQVRRRSS----KEVDGGKPSKNSLVYSTPSPDYCQPDV
Sci_WntN     QFLCKCHGFSGSCVQKTCWYSLPTIGVVAEQLLRKYDKIFRVVWNSTEMEVAPKQSLKQSRMTEKLVYQQPSPDYCEPNK
Sci_WntO     SEYCGCRPSPGATCSLTCLGSTLSFSRVSKTIMSLYYSSVLLETNSST-----DGTSQENTTNISLVHLQT-PDYCQESH
Sci_WntP     HLRCFCSGPSGTCVLKTCYVETKMLTRTADALYQQYQKFVNGGTAAVESQAQPRPATVATHRNMSVIATRHSPNYCRRNS
Sci_WntQ     KLRCRCLGISNSCSTQVCWKQLPVFTKVGNLLMSRYRNASLMKLDRHGTRLVVRHALSRQPSSTDLVYLGESPSFCSDNP
Sci_WntR     QFLCKCHGLTGSCVHKTCWFSVSKIQIIGRALMRRYGRSIKVAPDSAKQKLVP-QDTERKVDIKDSLHLHQSPSYCDRDP
Sci_WntS     KEQQNCFGISGVCSFKHT-HTIIRAEQAAQYIRGLYDRADEIKIVKDYL----PIHDDDKPRKEQLIYARKSPNFCRR--
Sci_WntT     LRVCKCHGLTGTCAHRTCWYSLPKIHVVGTSLLDKYDKSIKVIPRADRRKLVPLRATSKRPKDDDLIHLQDSPDYCTSNS
Sci_WntU     RISCRCHGVSSSCIMRTCIMVTPDLSTTAQTLAKKYRQAKKVIVARGSPQLARAVKQHARPSLYQLHYTNESPDFCTPDP
Amq_WntA     RK-CRCTGFSGSCSVQTCYFASPDIDTIGQRVREKYGSSVEVTVNASNSALQP-VVQTINNHDNELVYLKRSPTFCNQDT
Amq_WntC     EPTCKCVGVSASCSAKTCQRGLEAFSVVAASIKDKYKKSCKVSVKAS--ALQPHQCNSSSISNTTLVHTLSSPDYCHKDI
Amq_WntB     QVKCRCHGASGSCATRTCYSQLPTVRDISTDMKIKYNHSVKVTAHVNRG----SNTEAVSPPVDSLVHVKNSVKYCIRQN
Olo_WntII    KVVCRCLGGTLSCATKVCHRELRQFSHIGSTLVDKYNKAVQIKLSKNGERLKSADSTTGTFEDTDLVYANSA-SLCEPNS
Olo_WntI     KRNCRCHGLCGACAIKSCWKELPNFHQIGAVVENKFDGSVKMKLNSGGGELEVAERNHVPPSNFDLVYLESTSRFCVKDS
Bf_Wnt6      RTECKCHGLSGSCAVKTCWKKMPIFREVGVRLKERFNGAFQVMGSNNGKYLIPVGDTIKAPTAEDLVYTNESPNFCKRNR
Oca_Wnt8090  ENVCVCHGTSGACTVTTCYKSLPKLSKIVHTLADAYDRAFRVYSN----ELVPLRNGDERAGADDLVYLQRSPNFCSKSP
Oca_Wnt2210  KYTCYCHGLSGSCVVRTCWKVLPSIVALGEKLREKYDDSVRVKRN----GFVP-RKGSGTLSESSLAFLTKSPNYCLR--
Oca_Wnt1086  VLKCACFGLTYSCTVLACRYEMREWQEIGRMIREKYNNAVQAKLSDSNQ----VDGGGSTVSQNTLVYVNATPDLCK---
Oca_Wnt4777  KKSCSCHGVSGGCQLLTCWKQLPSFHDVGKLIDNRFEQAVQMRYNKPKN----RVLVSQVVPDVNLVYLEKTLRFCTVNT
Oca_Wnt20794 NAKCKCHGVSGSCSIKSCWDEVPAIETVGRALEINYRSAIRVDIVEKTDKVVPTDAGGRIFSNDELFFDEESPTYCDSNP
Oca_Wnt8277  KLICRCIGGTLSCPSKVCHREVREFAYMGRKLMEMYQGAVQVRMSKNNERLKN-ADSTATFNDADFAYANAS-SLCEPNP
Oca_Wnt39733 ETTCRCYGFSGSCTIKTCWKTIPDMRQIGERLRVRYDEARRVRMPEIQS----DKQTRLEPETFQVVYSQESPNFCLEHK
Oca_Wnt645   TTKCYCHGPSGSCNVQTCWKEMKNWNEIGLDVKKAYDAAVQVKLNNKGTKIINSDATLKKFTENDLVYIQPSPSFCERNE
Ml_WntA      RTRCTCYGMSGSCTTYICYKQVAPFQEIGRELYKRYKEAVKVRS------------VFSPTKSTRLAFIDESPDFCKRNI
Ml_Wnt6      ETVCKCQGLSGSCTVKTCYRRIPVMATIGRSLLTSYKYAERVLDTRHDGTWVLYDLQGVQPRDVDLIYMDSTDQFCEPND
Ml_Wnt9      TLDCRCHGMSGTCATKTCMRKMPPFSVVGDYLEYKFHGARRVIHKKSGYVASPGRKEPREPRRDELLYYEKSPNFCSADP
Ml_WntX      GKTCRCHGQSASCSVQTCWHAFPHFEKVAKKLAMKYDMALLAVESRKRSRLVRHKGNREVMEVTHLYYLNESPSYCDPDQ
Hdu_Wnt1     YTDCRCHGQTGSCNIRICYKRLKPFTGADALTYDKYRGAVRVTLANHPS----VVVQGGSLQRDDMIYSDQSPSYCESNQ
Hdu_Wnt2     HVVCKCHGLTNDCSIKTCVRHLRPFKQTSESMLQKYKSAIKVHAGVGEA----SSWQGDDPTPNDLVYTQDSPNYCKANP
Hdu_Wnt3     MNYCRCHGPTTSCTVKTCQWKLNYRSHIGTYIKETYPQARKVAVGGHGSRLIDAETQTRSPPHDMLIYTEE-PDYCSESA
Hdu_Wnt4     RKECKCHGMTGDCISKTCFKKVKSPRVIAEFIKRDYHKAEKVALKLHGAELFTVKPIPTKPSHTSLVFTEDSPNYCVSNS
Hdu_Wnt5     KIHCHCHGLTASCNVKTCKHRMLPYTEVASSMLMKYEGAVKVVSSPD-GLLKPLNPNADPPTDMDLIYFTDSPDLCAINA
Hdu_Wnt6     SERCHRRNIFTTPRVLICHYGID------NVLNPKQPSRIAVANS--------NGVQLWNGNLDRFTYLTPSVDYCCDNR
Hdu_Wnt7     TRSCHCHGLTAACNIQTCKHRILRYSNVANQMLEKYSGAVKVQKEAETNQLLPANALADPPTSGDLVFFCDSPDYSVANA
Hdu_Wnt8     EKYCRCHGLSASCSIKVCHQKLSSFKTTHEILHTKYRQSQLVKSFQQGT----ISTNQDAVTAETMAHLDPSVNSCHMH-
Hdu_Wnt9     GPQCRCQGLSGACSIRTCRTMTPPLGAMGQQLLSRYGQACRVTLEPAGP----RPACGGSIATDTLIYSDSSPNYCLPDL
Hdu_Wnt10    QVQCRCFGLSGTCSIKICHAALPNFDLVGQKLYGSYGNAKKVVRSSGTPVLTP-VDSRTPLGQTDLVYLLDPPSYCDRDD

Nv_WntA      ELGILGTRGRVCDANAKDNRGCKKMCCNRGYDTFKLSNQVKCNCEFIWCCKVQCDMCKKDWTEYRCR
Nv_Wnt11     KRGTAGTHGRLCDPTKRGEGSCAYLCCGRGHRTEEVVHEERCECKYIWCCYVKCQTCRKRVRESRCL
Tc_Wnt11     KLGSFGTVGRKCNVTTNETNSCRQLCCGRGYRTLVEEKLERCHCKYYNCCYVKCKICRTKTQIYECG
Hs_Wnt11     KVGSHGTQDRQCNKTSNGSDSCDLMCCGRGYNPYTDRVVERCHCKYHWCCYVTCRRCERTVERYVCK
Bf_Wnt11     RKGSYGTTGRLCNKTSVGPDSCQTMCCGRGYNDFTVTVTERCNCKYHWCCYVTCDQCTRTEKKYMCK
Tc_Wnt10     PLDVWGTSGRLCSLNATDQSSCSSLCCGRGYNLVKQRRTVSCFCVFRWCCTVECRDCIEEKWISICK
Nv_Wnt10     ELGIFGTRGRICSPESLDTDNCQNLCCERGYTTKKLQVTKRCRCHFSWCCYLICDTCRETSTVSICS
Spu_Wnt10    RLDSPGTRERYCNRTSTGIDGCDSLCCGRGYNIRLERRTEWCNCTFHWCCYVRCQQCHSSQWVNQCK
Hs_Wnt10A    RLDSAGTVGRLCNKSSAGSDGCGSMCCGRGHNILRQTRSERCHCRFHWCCFVVCEECRITEWVSVCK
Hs_Wnt10B    TMGSPGTRGRACNKTSRLLDGCGSLCCGRGHNVLRQTRVERCHCRFHWCCYVLCDECKVTEWVNVCK
Nv_Wnt7A     SLKVPGTVGRVCSRTPAEDVSCEVMCCGRGYSVREQIKEWKCHCKFHWCCRVECAKCSKKLMVHTCQ
Spu_WntA     RHGSLGTHGRRCNKTSTGVNGCRLMCCGRGYQTMLRHVTESCHCRFQWCCSVECETCSRVEELHVCN
Sko_WntA     KYFSHGTHGRFCNKTSRNSDSCALMCCGRGYQIMERRVEESCNCRFHWCCVVTCESCIRDEELHICN
Nv_Wnt6      RTGSLGTRGRTCNETSQGTGGCELLCCGRGYERTVINEEVNCRCRFHWCCEVRCKKCKKERVVFTCK
Nv_Wnt5      AHGAQGTRGRKCIKESLGKDGCNLLCCSRGYKMKKEVQATRCRCKFHWCCKVKCKTCIKNVTTHICN
Tc_Wnt6      TLGSFGTQGRTCVETSPGEEGCSILCCGRGSRSHDETEEKNCKCKFLWCCEVKCEKCNETRTISTCL
Spu_Wnt6     KSGSLGTEGRRCNSTSMDVGGCDIMCCGRGYHEVLAEKRENCRCRFHWCCVVNCETCRIVQTIQTCN
Hs_Wnt6      RTGSPGTRGRACNSSAPDLSGCDLLCCGRGHRQESVQLEENCLCRFHWCCVVQCHRCRVRKELSLCL
Nv_Wnt1      SAGSLGTQGRECNTTSMGTDGCELMCCGRGFTTSSQERVENCNCRFFWCCEVKCQKCKTRRIISNCL
Bf_Wnt1      RLGFEGTRGRECNVTSRGLDGCDLLCCGRGYATRQEVTKERCNCTFQWCCQVKCEECVRTKTIHTCL
Tc_Wnt1      KLGIQGTHGRLCNDTSMGVDGCDIMCCGRGYRTQEVVVFERCNCTFHWCCEVKCDVCRTKRTIHTCV
Spu_Wnt1     KFGTPGTRGRECNATSLGVDGCDLMCCSRGSTTTEIKVKERCSCTFHWCCKVKCEECTSFRTVHRCL
Hs_Wnt1      RLGTAGTAGRACNSSSPALDGCELLCCGRGHRTRTQRVTERCNCTFHWCCHVSCRNCTHTRVLHECL
Nv_Wnt3      TVGSLGTSGRQCNYTSNGIDGCELLCCGRGHNIQQAKITRNCNCVFKWCCEVKCERCKEVVNIYTCK
Spu_Wnt3     EVGSFGTQGRECNRTSHGIDGCELLCCGRGHNTMTVVRRERCDCVFVWCCKVVCKECVRVIDVHTCK
Bf_Wnt3      STGSLGTKGRECNITSQGIDGCQLMCCGRGWNTRTEMRTEKCHCQFHWCCYVTCQECQKKHQVHTCK
Hs_Wnt3      ETGSFGTRDRTCNVTSHGIDGCDLLCCGRGHNTRTEKRKEKCHCIFHWCCYVSCQECIRIYDVHTCK
Hs_Wnt3A     ETGSFGTRDRTCNVSSHGIDGCDLLCCGRGHNARAERRREKCRCVFHWCCYVSCQECTRVYDVHTCK
Tc_WntA      TLSILGTHGRICNRTSQGIDGCRLLCCGRGYQTRVREVEEKCKCHFVWCCNVVCDICRYRREEHVCN
Lgi_WntA     ENGSVGTRGRECNKTSYGLDGCRLMCCGRGYYTLIKEEKDDCDCKFYWCCRVECKKCTNVKEMHYCN
Cte_WntA     TIGSLGTQGRACNKTSYGLDGCSLMCCGRGYQTTLITVVEDCNCKFVWCCNVVCDECIKREERHICN
Nv_Wnt4      KTGSLGTQGRICNRTSQAIDGCDLMCCGRGYVSRTEVRQEQCACKFFWCCHVRCQTCMRRVEVSYCK
Hs_Wnt4      RSGVLGTRGRTCNKTSKAIDGCELLCCGRGFHTAQVELAERCSCKFHWCCFVKCRQCQRLVELHTCR
Bf_Wnt4      KVGSMGTVGRVCNKTSKAIDGCELLCCGRGYNTHTREVVERCSCKFHWCCYVKCKTCRRTVEVHTCK
Tc_Wnt5      RVGSLGTQGRTCNRTSQDLDGCNLLCCGRGYNTLKSTIKERCHCKFKWCCEVECKTCVRSVDVHTCK
Spu_Wnt5     QTGSLGTTGRECNKTSMGTDGCTLMCCGRGYNSFTKEVVERCKCKFKWCCYVKCRKCRTLVDVHVCK
Bf_Wnt5      TIGSLGTHGRECNKTGLGTDGCNLMCCGRGYNTFKREKVERCNCKFHWCCYVKCKRCRSIKNVYVCK
Hs_Wnt5A     STGSLGTQGRLCNKTSEGMDGCELMCCGRGYDQFKTVQTERCHCKFHWCCYVKCKKCTEIVDQFVCK
Hs_Wnt5B     STGSLGTQGRLCNKTSEGMDGCELMCCGRGYNQFKSVQVERCHCKFHWCCFVRCKKCTEIVDQYICK
Nv_Wnt2      NTGSLGTSGRECNGSASDTTGCSLLCCGRGFNTIQIEEEYKCHCKFHWCCYVKCQTCRRTTEIEKIR
Bf_Wnt2      EFCSLGTVGRQCNRSSLGTDGCDIMCCGRGYDTTRVKRSRKCECKFHWCCFVRCKECSEIIDVFTCK
Hs_Wnt2      EAGSLGTAGRVCNLTSRGMDSCEVMCCGRGYDTSHVTRMTKCGCKFHWCCAVRCQDCLEALDVHTCK
Hs_Wnt2B     AAGSLGTAGRVCSKTSKGTDGCEIMCCGRGYDTTRVTRVTQCECKFHWCCAVRCKECRNTVDVHTCK
Tc_Wnt7      AAGSLGTVGRSCNRTSRGNDGCDLMCCGRGYNTHQYTRTWQCRCKFHWCCYVDCDTCSERTEEYTCK
Spu_Wnt7     NNGSMGTVGRRCNRTSTSTDSCDLMCCGRGYNTHQYTKIWQCNCKFYWCCYVRCNQCSEQTEEYTCK
Bf_Wnt7B     ATGSLGTHGRRCNRTSPYQDGCDLMCCGRGYNTHQFVKTWQCNCKFHWCCYVKCNQCSERTEEYTCK
Hs_Wnt7A     VTGSVGTQGRACNKTAPQASGCDLMCCGRGYNTHQYARVWQCNCKFHWCCYVKCNTCSERTEMYTCK
Hs_Wnt7B     ATGSVGTQGRLCNRTSPGADGCDTMCCGRGYNTHQYTKVWQCNCKFHWCCFVKCNTCSERTEVFTCK
Nv_Wnt16     KLGIDGTSGRECNKNSSGVDGCDLLCCGSGYNTQTVRSVHSCHCRFIWCCNVVCKKCEKIFDRYTCK
Hs_Wnt16     KLGIPGTQGRECNRTSEGADGCNLLCCGRGYNTHVVRHVERCECKFIWCCYVRCRRCESMTDVHTCK
Ate_Wnt16    KRGILGTSGRRCNRTAKGPQSCNLLCCGRGYNTQVHRRLERCQCKFHWCCYVKCKTCETMEEIYTCK
Sko_Wnt16    LNGVPGTSGRECNRTSLLADSCDLLCCGRGYNTQVVRYVERCGCKFIWCCYVKCNTCETMIDRYTCK
Tc_Wnt8      STGWPGTRGRTCSRTTSASKSCRNLCCGFRVRKQEKKVTKRCNCKFIWCCEVECDVCVEYVNEFTCH
Nv_Wnt8B     TVGSAGVLGRECEGSKDELVRCRQLCCRFDTQEFTEIKNTFCNCKFHWCCKVKCMTCKETTRKTRCV
Spu_Wnt9     Y--SEGTGGRTCDKIR----TCNSLCCGRGYNIRSVMVTRACQCRFHWCCDVICQRCTTREEIHLCR
Bf_Wnt14     Y--SYGTRGRICDKEK----NCDSICCGRGHNTQSLVIKRPCQCQVKWCCYVECKECNTRENIYMCK
Hs_Wnt9A     F--SPGTAGRRCHREK----NCESICCGRGHNTQSRVVTRPCQCQVRWCCYVECRQCTQREEVYTCK
Hs_Wnt9B     Y--SPGTAGRVCSREA----SCSSLCCGRGYDTQSRLVAFSCHCQVQWCCYVECQQCVQEELVYTCK
Nv_Wnt8A     KKGSTGVLGRECSSDSPNYLECIQMCTSCDYRVEKAVRSSKCNCKFVWCCDIKCSECKKLVAVTKCV
Spu_Wnt8     TIGVTGTAGRECSSFRWVKQSCSRLCCGMVIRKTQVIITSSCNCNFVWCCQVKCDTCRRTVTRRTCQ
Bf_Wnt8      TVGSRGTLGRECNMDKYEKKSCKRLCCGYVPKRITTEVTSSCNCKFHWCCSVKCSQCTKTVTKYICV
Hs_Wnt8A     SLGIYGTEGRECNTSRWERRSCGRLCCGLQVEERKTEVISSCNCKFQWCCTVKCDQCRHVVSKYYCA
Hs_Wnt8B     TLGLLGTEGRECALGRWERRSCRRLCCGLAVEERRAETVSSCNCKFHWCCAVRCEQCRRRVTKYFCS
Sci_WntA     GTGALGTAGRQCDPNKTGPGSCNHLCCARGYNERRRIEERKCNCKFLWCCRVVCSRCLTVNKHYTCR
Sci_WntB     DLGFPGIQNRQCTMPTPKPGACSALCCGRNILSKDVSVVYKSVCDFKWDTGRKCVKSRMTSAFYYCV
Sci_WntC     TIGVAGTARRRCKENSKASDGCELLCCGNGYFETRAVKREQCECKFVWCCEVKCQWCHKVYRYFHCK
Sci_WntD     EFDIAGTRGRICQTGSGESDSCRSMCCYRGYQGQTVTQKARCNCRFVFCCSVKCEECTTEFERNTCN
Sci_WntE     AAGSLGTFGRTCKGKKSGYGGCDHLCCNRGFNVQRYAEKEKCKCKFVWCCHVRCRTCLENKERHTCN
Sci_WntF     FLGVQGTGGRQCHRDDFSPGSCSLLCCNRRVRTVTRVIRQSCHCKFVYCCRVECQTCTRQITEHFCA
Sci_WntG     LKASPGTTGRKCKPLSPGDDSCQHLCCGRGYTTERKRVEERCRCRFHWCCRVTCDRCVSVQEIHTCN
Sci_WntH     SQGILGTEGRSCNSH----DSCRKICCS---EEKEEIGLDKCNCKFIFCCELKCEKCLRR--QYRCK
Sci_WntI     TIGIKGTGERECNLESRGDDGCELLCCGNGHHPQRSVLRQQCKCKFVFCCKVVCDYCLVAWETHHCN
Sci_WntJ     TLSISGTRGRQCQELSTGDDGCELLCCGRGYYAKRTVTTKKCKCRFHWCCRVVCDQCISAEETFHCN
Sci_WntK     SRGIPGTRGRRCERTSVGSGSCYNLCCGGGSHAETVE-ETVCDCQIIYCCYRVCTKCRTVRRIRKCN
Sci_WntL     RPIGPPVHHRYCNITGIVPGSCEYLCCGGQFEKEIEKVPYTCNARLRW----IFDTCYKEVHKFKCS
Sci_WntM     ALGYPGTKDRECNDSSDDEESCSKLCCGRGFSARTYVKMVNCHCRFPWP--VRCQSCREEELRYFCK
Sci_WntN     AIGSLGTHGRECEPRIAGPTSCDTVCCQRGYNERRRIASQRCRCRFHWCCRVECDWCRVVSKKYTCW
Sci_WntO     ALGSPGTRGRRCEMREPHQDGCQYLCCGRGQRFETFRSPYKCLCSWS-IAGFKCQTCHATRRLYFCL
Sci_WntP     NWGLLGPRGRSCREAETGSPACNEICCGRLH---THVTEYQCDCKLEW--DLRCKICSRAVT--VCA
Sci_WntQ     GLDIVGTSGRECRVSQHTPDSCDVLCCDRGYRTVTDHTTTSCNCRFVFCCRVRCDQCETVRRRHFCR
Sci_WntR     VVGSLGTAGRECGQRRVKQSICPTLCCDRGSMPRRAVLHKQCNCRFEWCCRVRCDTCEEVEETYKCK
Sci_WntS     RYGLPGPSGRQCDIDGDGL-TCDILCCGRGYVTRVVEYHFP-QCKPEQCCYTACVQSSNSHVMTFCR
Sci_WntT     TVGSLGTLGRKCSPKEGAENHCDKMCCGRGYNVRRRINNEKCSCRFEWCCRVKCKRCRVAKQSFTCM
Sci_WntU     VRGIPGTRGEVCSKTVGHERECNKLCCGREPLDRKYRRRRCCK----WGITIRCRRCIYVYKSYYCG
Amq_WntA     TYGILGTVGRQCSNNLSDPDSCDIICCGRGHITVTATQPKQC-CSFIYCCRIECQDCGEETTEYFCK
Amq_WntC     SKGSFGVQGRLCDPA-VASKSCETICCGRGHIEFTKDVEGKC-CKQVGCCGVQCNDCKRTLTFYACR
Amq_WntB     DY----TANRSCHYPGYPLPACESLCCSGEYETEEYTVSTTCYCHFVWCCKISCEECEKTLTRYKCT
Olo_WntII    AFGYDGIHGRECSDDPSAPNYCPSFCCGYGYFSYIEEKKRSCRCKLKCCFELICDVCIVERTKYRCK
Olo_WntI     SVGSHGTHGRLCDPESSGTEGCAHLCCGRGYDTFEETDIEKCNCKFVWCCRIECEKCYRKVKRSYCK
Bf_Wnt6      KTGSQGTKGRACNATSMGIGGCDLLCCGRGYKERQVVVEENCKCRFHWCCVVKCSKCTAVKTVHECL
Oca_Wnt8090  EVGSMGTRGRVCESDHRSVGSCLFLCCGRGSRVRHTMTQRACKCTFR-VSTVVCGKCSEKKTFHICR
Oca_Wnt2210  ------VSGRQCNATTEGVGSCEILCCGNGYFVKKEVRIEK-NCKFVWCCDMVCTPKEVIVYVPRCK
Oca_Wnt1086  -----GSVGRSCNTSSSGDECCDRLCCLRGYKTKVRTVQAKCDCVLKMPIRFVCKRCTKVLEEHYCH
Oca_Wnt4777  TFGSHGTHGRLCNPDSVGTDGCDHMCCGRGYNTFDETEEYDCNCNFVWCCRLVCKTCTRTVTRSYCK
Oca_Wnt20794 KANSLGTIGRQCNVTSEANTSCDFLCCGREIGRA---------------------------------
Oca_Wnt8277  NLGYAGIHGRECSLTKTADNYCPTFCCGYGYTTYTEQEEYSCKCSLRCCFWLACKLCTRDVVKHRCR
Oca_Wnt39733 GLSINGVANRECTAKNTSLPGCPKLCCGLDIGTKE-VRKEKCSCSFKLCCKVECKSCME--KRYFCK
Oca_Wnt645   TAGIEGTHGRPCDISDVAENRCSVLCCQRGHKVMTKLQSYACGRRLQMPIKFVVKYCTKVVNEYFCN
Ml_WntA      TLGISGTEGRPCNTTTHLSETCNTLCCGRGYTAHRIEETVPCKCEFQWCCKIVCENCTHVYYTYTCN
Ml_Wnt6      AVGSVGTSGRLCNTASTDSDACANLCCGRGHTSLRKRVNYDCNCRFVYDLEMKCSRCNTTVTETRCT
Ml_Wnt9      ELNWAGTAGRRCVIAARQRDHCDVLCCKRGFYTLFEVRTVDCNCKMEFCCNLTCDRCNTTVPIHYCN
Ml_WntX      DRGSLGTRGRRCTLSGDKWENCEFLCCGRGYRTEQFEELVDCNCTFKFCCYVQCEKCLEVKSHHYCL
Hdu_Wnt1     EMNILGTHGRQCDTSHAGLGSCDVLCCGRGYRTTKSIPIRKCETMFDSTFEVLCSVTGNDIERYFCN
Hdu_Wnt2     ALNILGTSERVCHFDETKPGSCQQLCCGRGQETERVVLKQECKLVAIRVFSPKCTDVPRRIREYVCN
Hdu_Wnt3     VFGAVDSSSRRCELPL---GTCGKICCN-GYNKPKVRTQHRCIAQYKQD---FCQHYTRLMDSYFCK
Hdu_Wnt4     EYGALNVSGRECVESK---GICDEICCN-GHRVVVTEEEYICRCVMN-----DCQTCTRKVVRNFCQ
Hdu_Wnt5     TMDVPGTKDRKCDPNTQGTGSCSQLCCSRGFYTKTRETNVYYT-DFDTTFRIVQKLLRTDTVEHFCN
Hdu_Wnt6     QLSIPWTRGRECDSPSGHLLGCGVICCGRGYQAKSQPVE---HCRFVYVSGRFQHICGRKMMKYYCR
Hdu_Wnt7     SMDIPGTKDRLCDPSKHGLGSCDLFCGGRGYYKRTITTPIYER-HFDNQFKIVNRIVRYETNKHFCN
Hdu_Wnt8     -----STVGKQCDSIV----QCRQTCCSSQYTERTVIVSMPI-CRLVMLGGVFRNTCVVTGTQYTCQ
Hdu_Wnt9     TRGSYGTRGRRCDRRATHPESCSSLCCGRGFQLVQTTAAYHCGCRFE-NFQIKCDECQSTVTLSVCR
Hdu_Wnt10    RYGSLGTQGRYCKVDSVGVDSCGHLCCGRGYRVEYLEVPELCNCRLTDCCRFRCDTCNKLEPHFFCN
;
end;
