# Supplementary material for: Surprisingly rich repertoire of Wnt genes in the demosponge Halisarca dujardini
Source: BMC Evol Biol. 2016 Jun 10;16:123. doi: 10.1186/s12862-016-0700-6 (PMC4902976; doi:10.1186/s12862-016-0700-6)
Supplement: Additional file 2: — wnt.tree.nwk.txt: Newick format Bayesian inference gene tree of Wnt ligands. Species: Amq, Amphimedon queenslandica, Ate, Achaearanea (Parasteatoda) tepidariorum, Bf, Branchiostoma floridae, Cte, Capitella teleta, Hdu, Halisarca dujardini, Hs, Homo sapiens, Lgi, Lottia gigantea, Ml, Mnemiopsis leidyi, Nv, Nematostella vectensis, Oca, Oscarella carmela, Olo, Oscarella lobularis, Sci, Sycon ciliatum, Sko, Saccoglossus kowalewski, Spu, Strongylocentrotus purpuratus, Tc, Tribolium castaneum. (TXT 3 kb) [file 12862_2016_700_MOESM2_ESM.txt]

(Nv_WntA:0.638501,((((Nv_Wnt11:0.587141,(Tc_Wnt11:0.559693,(Hs_Wnt11:0.394628,Bf_Wnt11:0.257488)0.98:0.112037)0.93:0.090907)1.00:0.157156,((((Tc_Wnt10:0.516271,(Spu_Wnt10:0.314620,(Hs_Wnt10A:0.122609,Hs_Wnt10B:0.204702)1.00:0.168080)0.77:0.048443)1.00:0.099135,Nv_Wnt10:0.384181)0.79:0.079268,Oca_Wnt8090:0.896865)0.54:0.076019,((Spu_Wnt9:0.396005,(Bf_Wnt14:0.182534,(Hs_Wnt9A:0.118896,Hs_Wnt9B:0.255308)0.97:0.125711)0.97:0.144082)1.00:0.351610,Ml_Wnt9:0.770638)0.91:0.130577)0.65:0.081068,(((Tc_Wnt8:0.637514,(Spu_Wnt8:0.364919,(Bf_Wnt8:0.248723,(Hs_Wnt8A:0.193404,Hs_Wnt8B:0.133299)1.00:0.131469)0.97:0.081572)1.00:0.163986)0.56:0.091038,(Nv_Wnt8B:0.438010,Nv_Wnt8A:0.470178)1.00:0.247105)1.00:0.174756,Amq_WntB:0.739848)0.58:0.115580,(((((Sci_WntA:0.256445,Sci_WntN:0.357978)1.00:0.182591,(Sci_WntR:0.657636,Sci_WntT:0.311710)0.93:0.084850)0.72:0.054737,Sci_WntE:0.377462)1.00:0.107102,((Sci_WntC:0.594961,Sci_WntI:0.248662)1.00:0.128883,Sci_WntJ:0.345011)1.00:0.221591)0.95:0.079394,Sci_WntG:0.537887,Oca_Wnt20794:0.800161)0.75:0.103658,((Sci_WntB:1.040048,Oca_Wnt39733:0.594889)0.83:0.210044,(Sci_WntS:1.264422,(Hdu_Wnt3:0.393901,Hdu_Wnt4:0.536053)1.00:0.515227)0.76:0.158254)0.59:0.104833,((Sci_WntD:0.614866,Sci_WntQ:0.416441)0.55:0.075730,Sci_WntF:0.542660)1.00:0.237605,(Sci_WntH:0.834316,Amq_WntA:0.799532)0.53:0.165484,(Sci_WntK:0.920527,Ml_WntA:0.612001)0.76:0.202668,(Sci_WntL:1.091164,Sci_WntO:1.200599,Ml_WntX:0.691672)0.51:0.131868,((Sci_WntM:0.629781,Sci_WntU:0.966951)0.76:0.121158,Ml_Wnt6:0.848050)0.99:0.214087,Sci_WntP:1.307546,(Amq_WntC:0.631940,Hdu_Wnt9:0.562897)1.00:0.344869,(((Olo_WntII:0.247861,Oca_Wnt8277:0.165277)1.00:0.501353,(Oca_Wnt1086:0.502098,Oca_Wnt645:0.551498)1.00:0.247339)0.99:0.136809,((Hdu_Wnt1:0.410721,(Hdu_Wnt6:0.839805,Hdu_Wnt8:0.738980)1.00:0.300933)0.77:0.114526,Hdu_Wnt2:0.727252,(Hdu_Wnt5:0.243417,Hdu_Wnt7:0.264906)1.00:0.746385)1.00:0.300464)0.77:0.097986,(Olo_WntI:0.317007,Oca_Wnt4777:0.369687)1.00:0.427727,Oca_Wnt2210:0.796081,Hdu_Wnt10:0.849321)0.52:0.057042,(((Nv_Wnt6:0.480069,Tc_Wnt6:0.339178,(Spu_Wnt6:0.265712,(Hs_Wnt6:0.304741,Bf_Wnt6:0.143641)0.98:0.060327)0.61:0.048916)1.00:0.238025,(Nv_Wnt1:0.321578,((Bf_Wnt1:0.324915,(Spu_Wnt1:0.204142,Hs_Wnt1:0.244808)0.95:0.057569)0.98:0.062957,Tc_Wnt1:0.290553)1.00:0.114416)0.98:0.073510)0.97:0.078597,(Nv_Wnt4:0.277153,(Hs_Wnt4:0.164005,Bf_Wnt4:0.121212)1.00:0.094168)1.00:0.126852)0.54:0.042781)0.57:0.041209,(((Nv_Wnt7A:0.629853,(Tc_Wnt7:0.313417,((Spu_Wnt7:0.225635,Bf_Wnt7B:0.128746)0.92:0.039121,(Hs_Wnt7A:0.105525,Hs_Wnt7B:0.054183)1.00:0.088067)1.00:0.103414)0.95:0.078603)1.00:0.113115,((Nv_Wnt5:0.454097,(Tc_Wnt5:0.296881,((Spu_Wnt5:0.193623,(Hs_Wnt5A:0.057659,Hs_Wnt5B:0.061917)1.00:0.117476)0.78:0.035253,Bf_Wnt5:0.195060)0.78:0.050658)0.86:0.073282)1.00:0.143008,(Nv_Wnt2:0.305166,(Bf_Wnt2:0.301465,(Hs_Wnt2:0.151669,Hs_Wnt2B:0.099763)1.00:0.089618)1.00:0.087519)1.00:0.091161)0.75:0.039074)0.62:0.032875,(Nv_Wnt16:0.338353,((Hs_Wnt16:0.288049,Ate_Wnt16:0.216779)0.91:0.055183,Sko_Wnt16:0.276808)0.92:0.062581)0.92:0.172069)0.69:0.042719,(Nv_Wnt3:0.398547,(Spu_Wnt3:0.367894,(Bf_Wnt3:0.145575,(Hs_Wnt3:0.047868,Hs_Wnt3A:0.059016)1.00:0.135901)1.00:0.123486)1.00:0.135242)1.00:0.087904)0.99:0.122812,((Spu_WntA:0.411506,Sko_WntA:0.306840)1.00:0.151143,(Tc_WntA:0.392599,(Lgi_WntA:0.230668,Cte_WntA:0.245527)1.00:0.125885)1.00:0.130969)0.92:0.083465);
